# Supplementary material for: Complications Following Orchiectomy in Stallions in Field Conditions: Descriptive Results and Predictors in a Study of 612 Cases
Source: Animals (Basel). 2026 Jan 21;16(2):326. doi: 10.3390/ani16020326 (PMC12837701; doi:10.3390/ani16020326)
Supplement: Supplementary file 1 [file animals-16-00326-s001.zip]

Archive with 1 entries (1 files):
- animals-4085686-supplementary.pdf
